# Supplementary material for: An Optimized Checkerboard Method for Phage-Antibiotic Synergy Detection
Source: Viruses. 2022 Jul 14;14(7):1542. doi: 10.3390/v14071542 (PMC9319746; doi:10.3390/v14071542)
Supplement: Supplementary file 1 [file viruses-14-01542-s001.zip]

Archive with 1 entries (1 files):
- viruses-1806801-supplementary.pdf
